# Supplementary material for: Unveiling the Dark Side of Negative Behaviors Among Nurses and Their Implications in Workforce Well-Being and Patient Care: A Scoping Review
Source: Healthcare (Basel). 2025 Aug 21;13(16):2079. doi: 10.3390/healthcare13162079 (PMC12386168; doi:10.3390/healthcare13162079)
Supplement: Supplementary file 1 [file healthcare-13-02079-s001.zip]

Archive with 1 entries (1 files):
- healthcare-3758199-supplementary.pdf
